# Supplementary material for: Specialized protist communities on mycorrhizal fungal hyphae
Source: Mycorrhiza. 2024 Sep 9;34(5-6):517–24. doi: 10.1007/s00572-024-01167-3 (PMC11604758; doi:10.1007/s00572-024-01167-3)
Supplement: Supplementary file 1 — Supplementary Material 1 [file 572_2024_1167_MOESM1_ESM.xlsx]

## Sheet: Sheet1
Short Feature.ID	Full Feature.ID	Kingdom	Phylum	Class	Order	Family	Genus	Species	Sequence
ASV_3fab	3faba3cb147ae63bd7485a84245d9e52	Stramenopiles	Ochrophyta	Bacillariophyceae	Naviculales	Brachysiraceae	Brachysira	Brachysira sp.	AGCTCCAATAGCGTATACTAAAGTTGTTGCAGTTAAAAAGCTCGTAGTTGAATTTCTGGTCTCGAGACGCGGTCAGCCCCAAGGGGTCAGTACTGTCGGATTGGGACCATCCTCGAGAAGAACATATCTGTCATTGAGTTGATGGGTATGGGACTCTCGTCATTTACTGTGAGCAAAATAGAGTGTTCAAAGCAGGCTTACGCCGTTGAATACATTAGCATGGAATAATAAGATAGGACCTTGGTCTATTTTGTTGGTTAGTTCTCCAAGGTAATGATTAATAGGGACAGTTGGGGGTATTCGTATTCAATTGTCAGAGGTGAAATTCTTGGATTTATGGAAGACGAACTACTGCGAAAGCATTTACCAAGGATGTTTTCA
ASV_930e	930e28d95bcc1e2be4c2dbc3f6e783c9	Archaeplastida	Chlorophyta	Chlorophyceae	Sphaeropleales	Bracteacoccaceae	Bracteacoccus	Bracteacoccus occidentalis	AGCTCCAATAGCGTATATTTAAGTTGTTGCAGTTAAAAAGCTCGTAGTTGGATTTCGGATGGGTTGCAGCGGTCCGCCTCTGGTGAGTACTGCTGTGGCCTATCTTTCTGCCGGGGACGGGCTCCTGGGCTTCACTGTCCGGGACTCGGAGTCGGCGATGTTACTTTGAGTAAATTAGAGTGTTCAAAGCAGGCCTACGCTCTGAATACTTTAGCATGGAATAACACGATAGGACTCTGGCCTATCTTGTTGGTCTGTAGGACCGGAGTAATGATTAAGAGGGACAGTCGGGGGCATTCGTATTTCATTGTCAGAGGTGAAATTCTTGGATTTATGAAAGACGAACTACTGCGAAAGCATTTGCCAAGGATGTTTTCA
ASV_87f2	87f20948899e0629a3ce1f83a08060f6	Archaeplastida	Chlorophyta	Trebouxiophyceae	Chlorellales	Chlorellaceae	Chlorella	Chlorella sorokiniana	AGCTCCAATAGCGTATATTTAAGTTGCTGCAGTTAAAAAGCTCGTAGTTGGATTTCGGGTGGGGCCTGCCGGTCCGCCGTTTCGGTGTGCACTGGCCGGGCCCACCTTGTTGCCGGGGACGGGCTCCTGGGCTTCACTGTCCGGGACTCGGAGTCGGCGCTGTTACTTTGAGTAAATTAGAGTGTTCAAAGCAGGCCTACGCTCTGAATACATTAGCATGGAATAACACGATAGGACTCTGGCCTATCTTGTTGGTCTGTAGGACCGGAGTAATGATTAAGAGGGACAGTCGGGGGCATTCGTATTTCATTGTCAGAGGTGAAATTCTTGGATTTATGAAAGACGAACTACTGCGAAAGCATTTGCCAAGGATGTTTTCA
ASV_516a	516ac19e9fef604d591652e41627493e	Rhizaria	Cercozoa	Granofilosea	Leucodictyida	Massisteriidae	Massisteria	Massisteria sp.	AGCTCCAATAGCGTATATTAAAATTGTTGCAGTTAAAAAGCTCGTAGTTGGATTTCTGGTGTGGTGCGCCTGGTCCGCCGGCGTCAGCCGTGTGTGTACCGGTTGCGTGCCTACCATCCTTTCCGGAGAGCCGCGCTGCCCTTCACTGGGTTGGCGTGCGCCATCCGGATCGTTTACTTTGAAAAAATTAGAGTGTTTAAAGCAGGCTTACGCTTGAATACATTAGCATGGAATAATAAGATAGGACTTTGGTTCTATTTTGTTGGTTTCTAGGACTGAAGTAATGATTGATAGGGACAGTTGGGGGTGCTAGTATTTAACGGCCAGAGGTGAAATTCTTGGATTCGTTAAAGACTAACTAATGCGAAAGCATTCACCAAGGATGTCTTCT
ASV_c0d9	c0d996dc1579800b719710697501fdf0	Rhizaria	Cercozoa	Granofilosea	Leucodictyida	Massisteriidae	Massisteria	Massisteria sp.	AGCTCCAATAGCGTATATTAAAATTGTTGCAGTTAAAAAGCTCGTAGTTGGATTTCTGGTGTGGTGCGCCTGGTCCGCCGGCGACAGCCGTGTGTGTACCGGTTGCGTGCCTACCATCCTTTCCGGAGAGCCGCGCTGCCCTTCACTGGGTTGGCGTGCGCCATCCGGATCGTTTACTTTGAAAAAATTAGAGTGTTTAAAGCAGGCTTACGCTTGAATACATTAGCATGGAATAATAAGATAGGACTTTGGTTCTATTTTGTTGGTTTCTAGGACTGAAGTAATGATTGATAGGGACAGTTGGGGGTGCTAGTATTTAACGGCCAGAGGTGAAATTCTTGGATTCGTTAAAGACTAACTAATGCGAAAGCATTCACCAAGGATGTCTTCT
ASV_116b	116b80a96d3ba9a65c9addfb29fadda1	Rhizaria	Cercozoa	Filosa-Sarcomonadea	Glissomonadida	Allapsidae	Uncultutured enkaryote	Uncultutured enkaryote	AGCTCCAATAGCGTATATTAAAGTTGCTGCAGTTAAAAAGCTCGTAGTTGGATTTCTGGCGAAACTGCTAGCTGGCCCGCCACGTCAGTGTGTGAGTGCCGGCTTGGCGTTTGCCATCCGTTCGAATGATATGGATACTGCCCTTCATTGGGTTGGTATTTCATGTTTTCGATCTTTTACTTTGAAAAAATTAGAGTGTTTCAAGCAGGCATTTTTGCTATGAATACATTAGCATGGAATAATAATCTAGGACTTTCGGTTCTATTTTGTTGGTGTTCTGGAGCTGAAGTAATGATTGATAGGGATAGTTGGGGGTGCTAGTATTCAATGGCCAGAGGTGAAATTCTCGGATTCCTTGAAGACTAACTTATGCGAAAGCATTCACCAAGGATGTCTTCT
ASV_25ae	25ae67a150c42cea8639eb96d41a4780	Rhizaria	Cercozoa	Filosa-Sarcomonadea	Glissomonadida	Sandonidae	Uncultutured enkaryote	Uncultutured enkaryote	AGCTCCAATAGCGTATATTAAAGTTGCTGCAGTTAAAAAGCTCGTAGTTGGATTTCTGGTTTGATGTACCTGTCCCGCCTCGGTAACGGGGTCGAGTGACGGAGTATGTCTGCCATCCTTCTAGAGAATATAAACTATCCTTTACTGGACTGGTTTATATCATCTAGATCTTTTACTTTGAAAAAATTAGAGTGTTTCAAGCAGGCGTTTTGCTATGAATACATTAGCATGGAATAATGAGTTAGGACTTCGGTTCTATTTTGTTGGTTTCTAGGACTGAAGTAATGATTGATAGGGATAGTTGGGGGTGCTAGTATTCAGCGGCCAGAGGTGAAATTCTTGGATTCGCTGAAGACTAACTTATGCGAAAGCATTCACCAAGGATGTCTTCT
ASV_a84f	a84fff3c34f583d21975aee5b397bd90	Rhizaria	Cercozoa	Filosa-Sarcomonadea	Cercomonadida	Paracercomonadidae	Uncultutured enkaryote	Uncultutured enkaryote	AGCTCCAATAGCGTATATTAAAGTTGTTGCAGTTAAAAAGCTCGTAGTTGGATCTCTGGTACGGTGCGCCTGGCCCACCGTCGCAAGGCGTGTGAGTGTCGGTGTGCGCCTGCCATTTATCTGGGGAATGGCACGCACTTCACTGTGCGGGTCGCGATCCAGGTCTTTTACTTTGAAAAAATTAGAGTGTTTAAAGCAGGCTTGCGCTATGAATACATTAGCATGGAATAATAATTTAGGACTTTGTTCCTATTTTGTTGGTTTCTAGGAATGAAGTAATGATTGATAGGGATAGTTGGGGGTGCTAGTATTCATCGGCCAGAGGTGAAATTCTTGGATTCGATGAAGACTAACTTATGCGAAAGCATTCACCAAGGATGTCTTCT
ASV_b5ab	b5ab96d2e3b9c0049c77ed0e53708d12	Rhizaria	Cercozoa	Filosa-Sarcomonadea	Cercomonadida	Paracercomonadidae	Uncultutured enkaryote	Uncultutured enkaryote	AGCTCCAATAGCGTATATTAAAGTTGTTGCGGTTAAAAAGCTCGTAGTTGAATTTCTGGTATGGTGCGCCCGGCCGACGGGGGCAACTCCGTCAGTGCTGGTGTGCGCCTGCCTTTTATGGAAGCTCTATCTGCACTTCACTGTGTGGGTAAAGTTCTCCATCTTTTACTTTGAAAAAATTAGAGTGTTTAAAGCAAGCAATCGCTATGAATATATTAGCATGGAATAATAATTTAGGACTTTGTTTCTATTTTATTGGTTCTGAGAGACGAAGTAATGATTGATAGGGATAGTTGGGGGTGCTAGTATTCATCGGCCAGAGGTGAAATTCTTGGATTCGATGAAGACTAACTAATGCGAAAGCATTCACCAAGGATGTCTTCT
ASV_e848	e848ff3365bc73fd3364cc8cfbb44779	Rhizaria	Cercozoa	Filosa-Granofilosea	Limnofilida	Limnofilidae	Uncultutured enkaryote	Uncultutured enkaryote	AGCTCCAATAGCGTATATTAAAATTGCTGCAGTTAAAAAGCTCGTAGTTGGATTTCTGGTGTGGTGCGCCGAGCCCGCCACTTTTGGTGGCGAGTGCTTGTTGTGCGCCTACCATCCTTCCGGATAGCGTGCTCTACCCTTCACTGGGCCGGAGTACGTGATCTGGATCTTTTACTTTGAAAAAATTAGAGTGTTTAAAGCAGGCTTGATGCTATGAATACATTAGCATGGAATAATAAGATAGGACTTTGGTTCTATTTTGTTGGTTTCTAGGACTGAAGTAATGATTGATAGGGACAGTTGGGGGTGCTAGTATTTAACGGCCAGAGGTGAAATTCTTGGATTCGTTAAAGACTAACTTATGCGAAAGCATTCACCAAGGATGTCTTCT
ASV_b470	b4709d1504699a739e90100314aa529a	Opisthokonta	Choanoflagellida	Choanoflagellatea	Craspedida	Salpingoecidae	Uncultutured enkaryote	Uncultutured enkaryote	AGCTCCAATAGCGTATATTAAATTTGTTGCAGTTGAAAAGTTCGTAGTTGGATTTCTGGGTTTGGGTGATGGTTCGCCGCAAGGTGTACACTGTCACTGGAGCCCATCCTCTCGAAGACGAGGCGTGCTCTTAACCGGGTGCGTCGTGGACTCGAGACTTTTACTTTGAAAAAATTAGAGTGTTCAAAGCAGGCTTACGCTTGAATACTTCAGCATGGAATAATGGAATAGGACTTTGGTTTTATTTTGTTGGTTTCTAAGACCGAAGTAATGATTAATAGGGACAGTTGGGGGCATTAGTATTTAATTGTCAGAGGTGAAATTCTTGGATTTATGAAAGACTAACTTCTGCGAAAGCATTTGCCAAGGATGTTTTCA
ASV_0575	0575bb2fcbd70f4ab7af39085aa99ac6	Amoebozoa	Lobosa	Tubulinea	Euamoebida	LOS7N/I-lineage	Uncultutured enkaryote	Uncultutured enkaryote	AGCTCCAAGAGTGTATATTAAAGTTGTTGCGGTTAAAAAGCTCGTAGTTGGACTTGAGGGATTTGTATAAAGAGATTCTAGTTTTAAAGCTAGATATTTCTGTATATTTTTTCCTTTCTTTTTATTTTTTTTTAAAGATTTGAGAATATGGGGTTAAATCCGGAAGCTCTCTTCTTGTAAAAATAGATAGTTTACTTTGAAAAAATTAGAGTGTTTAAAGCAGACATGACATGTACAATTGAATATTACAGCATGGGATAATAGAATAGGACATTAACCTTAATTTTGTTGGTTTTGAAGGTTAATAGTAATGATTAAAAGGGATAGTTGGGGTCACTTGTATTTGATCGCTAGGGGTGAAATCCTATGATTGATCAAAGACAAACTACTGCGAAAGCA…
ASV_fd9f	fd9fbe58d877d2f556979efaab1ca174	Stramenopiles	Ochrophyta	Chrysophyceae	Chromulinales	Paraphysomonadaceae	Uncultutured enkaryote	Uncultutured enkaryote	AGCTCCAATAGCGTATACTAAAGTTGTTGCAGTTAAAAAGCTCGTAGTTGAATTTCTGGACATGGGTGTCGGTCCGTTCTTAATTGAATGTGTACCAGATACCTTCGTTCATCCTCGAGGAGAGCATATCTGACATTAAGTTGCCGGGTATGGGATCCTCGTCATTTACTGTGAGCAAAATAGAGTGTTCAAAGCAGGCTTAGGCCGTTGAATACATTAGCATGGAATAATAAGATAAGACCTTGGTCTATTTTGTTGGTTTGCATTCCAAGGTAATGATTAATAGGGATAGTTGGGGGTATTCGTATTCAATTGTCAGAGGTGAAATTCTTGGATTTATGGAAGACGAACTACTGCGAAAGCATTTACCAAGGATGTTTTCA
ASV_0b65	0b657a2fc2ca7061b0b6eb5f0586647f	Amoebozoa	Lobosa	Tubulinea	Echinamoebida	Vermamoebidae	Vermamoeba	Vermamoeba vermiformis	AGCTCCAATAGCGTATATTAAAGTTGTTGCAGTTAAAAAGCTCGTAGTTGGATTTCGGAAGGTCTTTAGTGGTCCGCCCCTTCGGGGAGCGGGTCACTGGCCTCCTATGTTCCTAACGGTCCTCATCCGCGAGGGTGGGGAATCAACCGCTAGGATCGTTTACTTTGAGGAAATTAGAGTGTTCAAAGCAGGCGTAACTCGCCTCCGAATACGTTAGCATGGGATAATGGAATACGACTTCGGTCTTGTTTCGTTGGTTTCGCTTGGCTGAAGTAATGATTGATAGGGACAGTTGGGGGCATTAGTATTTAGTTGTCAGAGGTGAAATTCTAGGATTTACTAAAGACTGACCAATGCGAAAGCATTTGCCAAGGATGTTTTCA
